# Supplementary material for: Cytomegalovirus Blood DNAemia in Patients with Severe SARS-CoV-2 Pneumonia
Source: Infect Dis Rep. 2025 Jan 26;17(1):8. doi: 10.3390/idr17010008 (PMC11855763; doi:10.3390/idr17010008)
Supplement: Supplementary file 1 [file idr-17-00008-s001.zip]

Archive with 1 entries (1 files):
- idr-3275247-supplementary.pdf
